# Supplementary material for: MUC1-C nuclear localization drives invasiveness of renal cancer cells through a sheddase/gamma secretase dependent pathway
Source: Oncotarget. 2014 Feb 2;5(3):754–63. doi: 10.18632/oncotarget.1768 (PMC3996672; doi:10.18632/oncotarget.1768)
Supplement: Supplementary file 2 [file oncotarget-05-754-s002.xls]

## Sheet: Table1
MUC1-C nuclear localization drives invasiveness of renal cancer cells through a sheddase/gamma secretase dependent pathway - Bouillez et al
Table S1: List of antibodies
Antigen	Molecular mass (kDa)	Clone or reference	Dilution
MUC1	250/500	M8	1/500
		(Dr D. Swallow)
MUC1	25/30	Ab-5 (MH1) (Neomarkers)	1/3 000
Bax	23	N-20 (Santa Cruz)	1/500
BclXL	30	H-5 (Santa Cruz)	1/500
C myc	70	N-262 (Santa Cruz)	1/500
Caspase 9	47	L1407 (Cell Signaling Technology)	1/500
Akt	60	C67E7 (Santa Cruz)	1/500
Phospho-Akt (Ser473)	60	D9E (Cell Signaling technology)	1/500
p38	38	Ref #9212 (Cell Signaling Technology)	1/500
Phospho-p38	38	D3F9 (Cell Signaling technology)	1/500
Erk1/2	42/44	I37F5 (Cell Signaling Technology)	1/500
Phospho-Erk1/2	42/44	20G11 (Cell Signaling Technology)	1/500
JNK	46/54	56G8 (Cell Signaling technology)	1/500
Phospho-JNK	46/54	Ref #9251 (Cell Signaling Technology)	1/500
Cyclin D1	36	Ref #2926 (Cell Signaling Technology)	1/500
Beta-catenin	88	Ref #8480 (Cell Signaling Technology)	1/500
NF-ΚB p50	50	H-119 (Cell Signaling Technology)	1/500
NF-ΚB p65	65	E498 (Cell Signaling Technology)	1/500
ADAM 10	50	Ab1997 (Abcam)	1/1 000 (WB)
ADAM 17	68	Ab57484 (Abcam)	1/1 000 (WB)
Sp1	105	Ref sc-59 (Santa Cruz)	1/1 000
Tubulin	50	Clone DM1A (Sigma Aldrich)	1/1 000
Β actin	42	Ref A5441 (Sigma Aldrich)	1/5 000
